# Supplementary material for: The early onset of peripheral neuropathy might be a robust predictor for time to treatment failure in patients with metastatic breast cancer receiving chemotherapy containing paclitaxel
Source: PLoS One. 2017 Sep 12;12(9):e0184322. doi: 10.1371/journal.pone.0184322 (PMC5595337; doi:10.1371/journal.pone.0184322)
Supplement: S1 Table — (XLSX) [file pone.0184322.s001.xlsx]

## Sheet: Sheet1
			Site of metastases
StageIV	Age	DFI	Breast	Local	Lymph node	Bone	Liver	Lung	Brain	Subtype	TTP(M)	PD	Response	EPN	DI	RDI(%)	Total dose	NAC/Adj	Anthra	No. of prior chemotherapy
0	61	1269	0	1	1	0	0	0	0	HER2	7.4	0	PR	1	37.6	47	1200	1	0	0
0	50	2867	0	0	1	1	0	0	0	TN	22.6667	1	longSD	1	46.9	80.2	2080	0	0	1
0	40	258	0	0	1	1	1	1	1	Luminal	31.5	1	longSD	1	61.6	77	8320	1	0	0
0	64	430	0	0	0	1	1	1	0	Luminal	9.36667	1	longSD	1	34.9	43.6	1328	1	0	3
0	69	1340	0	0	1	1	0	0	0	TN	7	1	longSD	1	58.7	73.3	1760	1	0	0
1	49	N/E	1	0	1	0	1	1	0	HER2	40.6	1	PR	1	56.6	70.8	9840	0	1	1
0	36	1305	0	0	0	1	1	1		Luminal	1.86667	1	PD	0	44.4	55.5	355	1	0	4
0	46	2244	0	0	1	0	1	0	0	HER2	5.56667	0	CR	1	63.6	79.5	1520	1	0	0
0	55	171	0	0	1	0	0	0	0	HER2	14.4333	0	CR	1	51.7	64.6	3200	0	0	0
0	49	1020	0	0	0	1	1	0	0	Luminal	7	1	PR	1	40	50	1200	0	1	4
0	65	2842	0	1	1	1	0	0	0	Luminal	2.8	0	SD	1	80	100	960	1	0	0
0	59	5480	0	0	1	1	0	1	0	Luminal	11.9	0	longSD	1	41.3	51.6	2106	0	1	4
0	34	753	0	0	1	0	1	1	1	HER2	11.9333	1	PR	0	70.5	88.1	3600	1	0	2
0	41	1014	0	0	1	1	0	0	0	Lumi-HER	5	1	PD	0	63.6	79.5	1360	1	0	2
0	52	2130	0	0	0	1	1	0	0	Lumi-HER	151.3	0	PR	0	36.6	45.8	23760	0	0	2
0	69	2185	0	0	0	1	0	1	0	Lumi-HER	10.7333	1	PR	1	43.5	54.4	2001	1	1	3
0	64	1494	0	0	0	0	0	1	0	HER2	15.8667	1	PR	1	42.4	53	2883	1	0	0
0	52	900	0	0	0	1	1	1	1	Luminal	5.7	1	PR	0	75.4	94.3	1840	1	0	1
0	44	2042	0	0	1	1	0	0	0	Luminal	12.1333	1	PR	0	61.5	76.9	3200	1	0	2
0	68	2081	0	1	1	1	0	1	0	HER2	2.2	0	SD	1	76.6	95.7	720	1	0	0
0	58	109	0	1	1	0	1	1	0	TN	1.26667	1	SD	0	66.7	83.3	400	1	0	0
0	64	1447	0	0	1	0	1	1	1	HER2	5.63333	1	PR	1	66.4	83	1600	0	1	1
1	38	N/E	0	0	1	1	1	1	0	Luminal	3.66667	1	PD	0	35.7	44.6	560	0	0	3
0	55	1566	0	0	1	1	1	0	0	Luminal	3.63333	1	PD	0	43.3	54.1	672	0	1	3
0	64	1306	0	0	1	0	0	0	0	Luminal	4.6	0	SD	1	52.8	66	1040	1	0	1
0	35	682	0	0	0	1	1	1	1	Luminal	5.6	1	SD	1	56.7	70.9	1360	1	0	3
0	40	656	0	0	0	1	1	0	0	Luminal	0.7	1	PD	0	80	100	240	0	0	1
0	44	444	0	0	0	1	1	1	0	HER2	12.3667	1	PR	0	52.8	66	2800	1	0	0
0	65	1151	0	0	0	1	1	0	0	Luminal	3.26667	0	longSD	1	74.3	92.9	1040	0	1	2
0	63	6013	0	0	1	0	0	1	1	Luminal	15.8667	0	PR	1	59.4	74.3	4492	0	0	0
0	46	1523	0	0	1	0	1	1	0	Luminal	24.7333	1	PR	1	44.5	55.7	4720	1	0	0
1	59	N/E	1	1	1	1	1	0	0	Lumi-HER	11.2333	1	longSD	1	70.7	88.4	1760	0	0	1
0	56	1057	0	1	1	0	0	1	0	HER2	7.93333	1	PD	1	49.4	61.8	1680	0	1	3
0	70	3115	0	0	0	1	0	1	0	Luminal	11.6667	1	PR	1	44.8	56	2240	0	0	2
0	53	522	0	0	0	1	0	0	0	Luminal	1.4	1	PD	0	66.7	83.4	400	0	1	2
0	29	373	0	0	1	1	1	0	0	Luminal	7.23333	1	longSD	1	61.9	77.4	1920	1	0	3
1	33	N/E	0	1	1	0	1	0	0	Lumi-HER	7.93333	1	longSD	0	51.8	64.8	1760	0	0	2
0	64	1051	0	0	1	1	0	1	0	Lumi-HER	51	1	PR	1	34.8	43.5	7600	0	0	4
1	58	N/E	1	1	1	1	0	1	0	Lumi-HER	23.8333	1	long SD	0	25.1	31.3	2560	0	0	0
0	63	421	0	0	0	0	1	0	1	HER2	9.53333	1	PR	0	39.1	48.9	1840	0	1	2
1	57	N/E	1	0	1	1	0	0	1	TN	5.36667	1	SD	0	80	100	1840	0	1	1
0	54	1969	0	0	1	1	0	0	0	Luminal	0.933333	1	PD	0	48	60	240	1	0	4
0	50	932	0	0	1	0	0	1	1	HER2	3.26667	1	PD	0	62.9	78.6	880	1	0	1
0	53	4097	0	0	0	1	1	1	0	Luminal	38.7333	1	long SD	0	53.6	67	8896	0	0	0
0	69	3106	0	0	0	0	0	0	0	Luminal	5.83333	1	SD	0	38.4	48	960	0	1	3
0	55	457	0	0	0	1	1	0	0	Luminal	3.03333	1	PD	1	36.9	46.2	480	1	0	4
0	57	1862	0	0	1	1	1	1	0	Luminal	10.4333	1	PR	1	41.2	51.5	1840	1	0	4
0	59	1267	0	0	1	1	1	0	1	HER2	49.8333	1	PR	1	24.2	30.2	4240	0	0	0
0	33	489	0	0	0	1	1	1	1	Lumi-HER	1.63333	1	PD	0	70	87.5	560	1	0	2
0	55	992	0	0	0	1	1	1	1	HER2	7.76667	1	PR	0	74.8	93.5	2640	0	0	0
0	74	711	0	0	1	1	0	1	1	HER2	24.2333	0	PR	1	37	46.2	3840	0	0	0
0	52	1755	0	1	1	1	1	0	0	Luminal	6.53333	1	longSD	0	74.3	92.9	2080	0	1	3
0	56	2721	0	0	0	0	0	1	0	Lumi-HER	17.5333	1	PR	0	39.4	49.3	2960	1	0	1
0	72	5277	0	0	0	1	1	1	0	Luminal	12.6	1	long SD	1	31.1	38.9	1680	0	1	1
0	48	1079	0	0	0	1	1	0	0	Luminal	5.83333	1	SD	1	64.6	80.8	1616	0	0	1
0	48	1417	0	0	0	1	1	0	0	Luminal	3.73333	1	PD	0	40	50	640	0	1	3
0	62	3790	0	0	0	1	0	0	0	Luminal	3.03333	1	SD	1	80	100	560	0	1	2
1	66	N/E	0	1	1	0	1	1	0	Luminal	50.5333	0	long SD	1	25.5	31.9	5520	0	1	2
0	51	901	0	0	0	1	0	0	0	Luminal	7	1	PD	1	56	70	1680	1	0	1
1	57	N/E	1	0	1	1	0	0	0	Luminal	4.26667	0	PD	0	61.2	76.5	1120	0	1	2
0	62	532	0	1	1	1	0	1	0	TN	4.2	1	SD	1	57.8	72.2	1040	1	0	2
0	56	1293	0	0	1	0	0	1	0	Lumi-HER	31.6667	1	PR	1	33.6	42	4560	0	0	2
0	50	416	0	1	1	1	0	0	0	Luminal	2.8	1	SD	1	80	100	960	0	1	4
0	69	1925	0	1	1	1	0	0	0	Luminal	2.2	1	PD	0	51.1	63.8	480	0	1	3
1	54	N/E	0	0	1	1	1	0	0	HER2	5.86667	1	SD	1	41.4	51.8	1040	0	1	1
0	60	59	0	0	0	1	0	0	0	Luminal	21.9333	0	longSD	1	36.3	45.3	3408	0	1	2
0	58	438	0	0	0	0	1	0	0	HER2	17.9667	0	longSD	1	39.5	49.4	3040	1	0	1
0	38	1872	0	0	0	0	0	0	0	Luminal	4.66667	1	SD	1	72	90	1440	0	1	4
0	61	525	0	0	0	1	0	1	0	Luminal	8.63333	1	longSD	0	49.7	62.2	1840	1	0	1
0	67	2354	0	0	0	1	0	0	0	Luminal	8.4	0	longSD	1	28.9	36.1	1040	0	0	1
0	63	4696	0	1	1	0	0	0	0	TN	9.46667	1	longSD	1	48.5	60.6	1840	1	1	2
0	64	2214	0	1	1	0	1	1	0	Luminal	9.1	1	long SD	1	49.2	61.5	1920	0	1	3
0	76	2636	0	0	0	1	0	1	0	TN	10.0667	1	longSD	0	28.6	35.8	1120	1	0	1
1	69	N/E	1	0	1	1	0	1	0	Luminal	11.6667	0	long SD	1	60.8	76	3040	0	0	1
0	56	2899	0	0	0	0	0	1	0	Luminal	13.7667	0	PR	1	47.5	59.3	2800	0	1	3
1	55	N/E	1	1	1	0	0	0	0	HER2	6.76667	0	longSD	1	71.7	89.6	2080	0	1	2
0	59	2881	0	0	1	0	0	0	0	Luminal	2.1	0	SD	1	58.3	100	700	0	0	1
1	56	N/E	0	0	1	1	0	1	0	Luminal	14.4667	1	long SD	1	42.6	53.2	2640	0	0	1
0	72	99	0	0	0	1	1	1	1	TN	10.2667	1	longSD	0	58.2	72.8	2560	1	0	1
1	60	N/E	0	1	1	0	0	0	0	Luminal	4.43333	0	PR	0	58.9	73.6	1120	0	0	1
1	42	N/E	0	0	1	1	1	1	0	Luminal	2.46667	0	SD	0	51.5	88.3	320	0	0	1
1	55	N/E	1	0	1	0	0	1	1	TN	2.13333	1	PD	1	79.2	99	800	0	0	1
0	63	2352	0	0	1	1	0	0	0	Luminal	2.73333	1	PD	0	47.9	59.8	560	0	1	3
0	61	785	0	0	1	0	0	1	1	HER2	24.6667	1	PR	1	42.4	53	4480	1	0	1
1	53	N/E	0	0	1	1	1	0	0	Lumi-HER	29.3667	1	PR	0	45.1	56.4	5680	0	1	2
0	57	#REF!	0	0	0	0	1	1	1	TN	12.6	1	long SD	1	28.1	35.2	1520	1	1	4
0	83	1912	0	0	0	0	1	1	0	Lumi-HER	10.8667	1	PR	1	32.6	40.8	1520	0	0	0
0	56	4931	0	1	1	1	0	1	1	Luminal	15.4333	1	PR	1	37.5	46.9	2480	0	1	1
1	66	N/E	1	1	1	0	0	0	0	HER2	1.03333	1	PD	0	72.7	90.9	320	0	1	1
1	46	N/E	0	0	0	0	0	0	0	Luminal	4.3	0	PR	0	78.3	97.9	1440	0	1	1
1	67	N/E	1	0	0	1	0	0	1	HER2	11.6667	1	longSD	0	60.8	76	3040	0	0	6
0	35	255	0	0	1	1	0	0	0	HER2	10.0333	0	longSD	1	55.8	69.8	2400	1	0	2
0	66	7952	0	1	1	1	0	0	0	Luminal	13.0667	1	PR	1	68.6	85.7	3840	0	1	2
0	73	578	0	0	0	0	0	1	0	HER2	3.96667	0	PR	1	56.5	70.6	960	0	1	3
0	61	3406	0	1	1	1	0	0	0	TN	16.8	0	longSD	1	43.3	54.2	3120	0	1	2
0	51	1364	0	1	0	1	0	1	0	HER2	9.1	0	PD	1	49.2	61.5	1920	0	1	3
1	48	N/E	1	0	1	1	0	0	0	Lumi-HER	2.8	0	PR	0	80	100	1040	0	0	0
0	50	168	0	0	0	1	1	0	0	HER2	0.2	1	PD	0	80	100	160	0	1	2
0	61	978	0	0	1	0	0	0	1	HER2	4.23333	0	PR	1	44.2	55.3	800	0	1	1
0	59	4536	0	1	1	1	0	0	0	Luminal	3.26667	1	PD	0	51.4	64.3	720	0	1	4
0	57	599	0	1	0	0	0	1	0	TN	2.8	1	SD	0	80	100	960	0	1	1
1	44	N/E	1	0	1	0	1	1	1	HER2	5.9	1	PR	0	60.1	75.1	1520	0	0	0
0	37	797	0	0	0	1	0	0	0	Luminal	0.966667	1	PD	0	78	97.5	320	1	0	3
0	55	1699	0	0	0	0	0	0	0	Luminal	7.6	1	SD	1	71.2	89	2320	0	0	1
0	41	1235	0	0	0	1	0	0	0	Lumi-HER	79.1	1	longSD	1	39.4	49.3	13360	0	0	2
0	61	6418	0	0	0	0	1	0	0	Luminal	9.03333	1	long SD	1	47.5	59.4	1840	0	1	3
1	32	N/E	0	0	0	0	0	0	0	Luminal	2.8	0	SD	1	80	100	960	0	1	1
0	60	3578	0	0	0	1	0	1	0	Luminal	3.53333	0	PD	1	58.3	72.8	880	0	1	3
1	38	N/E	0	0	0	1	1	1	0	Luminal	1.4	1	PD	0	53.3	66.7	320	0	1	1
1	29	N/E	0	0	1	0	1	1	1	TN	2.1	1	PD	0	80	100	720	0	1	1
0	69	5701	0	0	0	1	0	0	0	Luminal	10.1	1	longSD	1	44.3	55.4	1920	0	1	2
0	67	842	0	0	1	0	0	1	0	Luminal	13.0667	1	PR	1	43.4	54.3	2736	0	1	2
1	56	N/E	0	0	1	1	1	1	0	Luminal	1.63333	0	SD	0	70	87.5	560	0	1	2
0	69	835	0	0	1	1	0	1	1	HER2	10.2667	1	longSD	0	60	75	2640	0	0	1
0	69	2826	0	0	0	1	1	0	0	Luminal	5.83333	1	SD	1	35.2	44	880	0	1	2
0	65	380	0	1	0	0	1	1	0	TN	3.06667	1	PD	1	67.2	84	880	1	0	1
1	51	N/E	1	0	1	1	1	0	1	Lumi-HER	14.0667	1	PR	0	71.6	89.5	4320	0	1	1
1	39	N/E	1	0	1	1	1	0	1	HER2	15	1	PR	1	42.3	52.9	2720	0	0	2
0	59	427	0	0	1	1	1	0	0	Luminal	9.56667	1	long SD	1	62.4	78	2560	0	0	1
0	60	136	0	0	0	1	1	1	0	Luminal	5.36667	1	SD	1	55.7	69.6	1280	1	0	1
1	52	N/E	0	0	1	1	1	1	0	TN	5.6	1	SD	1	40	50	960	0	0	1
0	56	2912	0	0	0	0	0	1	0	Lumi-HER	15.9	1	PR	1	48.2	60.3	3280	0	0	1
0	74	2233	0	0	1	1	0	1	0	Luminal	7.53333	1	PR	0	39.6	49.5	1280	0	0	1
1	55	N/E	1	0	1	1	1	0	0	TN	5.83333	1	PR	0	70.4	88	1760	0	0	1
1	56	N/E	0	0	0	0	1	1	0	HER2	40.8667	0	CR	1	40.2	50.3	7040	0	0	0
0	62	1887	0	0	1	1	1	1	1	Luminal	10.0333	1	longSD	1	50.2	62.8	2160	0	1	4
1	52	N/E	0	1	1	0	0	0	0	HER2	2.56667	0	PR	1	80	100	960	0	1	1
0	48	688	0	0	0	1	1	1	0	Luminal	7.93333	1	long SD	1	58.8	73.5	2000	0	1	1
1	62	N/E	1	0	1	1	1	0	0	TN	4.8	1	PD	0	46.6	58.3	960	0	1	1
1	51	N/E	0	0	1	1	0	1	0	HER2	8.1	1	PR	1	43.8	54.8	1520	0	1	1
0	78	373	0	0	1	0	1	1	1	TN	3.66667	1	PD	1	56.1	70.1	880	0	0	0
1	37	N/E	1	0	1	1	0	0	1	Luminal	3.73333	1	PD	1	55	68.8	880	0	1	2
0	36	720	0	1	1	1	1	1	0	Luminal	4.66667	0	PR	1	56	70	1120	1	0	1
0	45	1605	0	0	1	1	1	1	1	Luminal	1.63333	1	PD	0	45.7	57.1	320	0	1	2
0	61	1472	0	0	0	1	0	0	0	Luminal	5.13333	1	PR	0	58.2	72.7	1280	0	1	2
1	52	N/E	1	0	1	1	0	0	1	Luminal	10.0333	1	PR	0	44.7	55.8	1920	0	0	0
0	51	1085	0	0	0	1	1	1	0	Luminal	8.63333	1	PR	1	49.7	62.2	1840	1	0	1
1	41	N/E	1	0	1	1	1	0	1	HER2	6.96667	1	PR	0	58.9	73.6	1760	0	0	0
1	44	N/E	0	0	0	1	1	1	0	TN	2.6	1	PD	0	80	100	960	0	0	0
1	70	N/E	1	0	1	1	1	1	0	Luminal	9.56667	1	PR	1	48.8	61	2000	0	1	2
1	41	N/E	0	0	1	1	1	0	1	HER2	4.86667	1	PR	1	49.8	62.2	1040	0	1	1
1	60	N/E	1	1	1	1	1	1	0	Luminal	10.2667	1	PR	1	40	50	1760	0	0	0
1	33	N/E	0	1	1	0	1	1	1	TN	3.5	1	PR	0	69.3	86.7	1040	0	1	4
0	44	2626	0	0	1	0	0	0	0	Luminal	26.1	0	PR	1	28.6	35.7	3200	0	0	1
1	50	N/E	1	0	1	0	0	1	0	Lumi-HER	74.2667	0	long SD	1	40.7	50.9	12960	0	1	1
0	39	1694	0	0	1	1	1	0	0	Luminal	3.96667	0	SD	1	56.5	70.6	960	1	1	1
1	41	N/E	0	0	0	0	0	1	0	HER2	36.8333	0	PR	0	24.3	30.4	3840	0	1	1
0	66	1677	0	1	1	1	1	1	0	TN	3.7	1	SD	0	70.4	88.1	1120	1	0	0
1	48	N/E	1	0	1	1	0	0	0	Lumi-HER	17.5	0	PR	1	48.5	60.7	2960	0	0	2
0	56	1836	0	1	1	0	0	1	0	HER2	1.4	0	SD	0	80	100	560	0	0	1
0	41	2553	0	0	0	0	0	0	0	Luminal	17.9667	0	PR	0	61.3	76.6	4720	0	1	1
1	65	N/E	1	0	1	1	0	0	0	TN	11.6667	1	PR	0	72	90	3600	0	0	0
0	44	402	0	0	1	0	1	1	1	TN	2.8	1	SD	0	80	100	1040	1	0	0
0	55	1814	0	0	1	0	1	0	0	Lumi-HER	36.6667	0	PR	1	42.8	53.5	6720	0	0	0
1	57	N/E	0	0	0	1	0	0	0	Luminal	11.4667	1	long SD	1	40.7	50.9	2000	0	1	1
0	65	1570	0	1	1	1	1	1	0	Luminal	4.8	1	SD	1	50.5	63.1	1040	0	1	2
1	44	N/E	0	0	1	0	0	0	0	Lumi-HER	6.76667	0	PR	1	71.7	89.7	2080	0	0	0
0	71	4475	0	1	1	0	0	1	0	HER2	21.9	0	PR	0	44.3	55.4	4160	0	0	0
1	36	N/E	1	0	0	0	1	0	0	HER2	5.6	1	PR	1	80	100	1920	0	1	1
0	66	1096	0	0	1	1	0	1	0	Luminal	3.5	0	SD	1	43.2	54	648	1	0	0
0	48	449	0	0	0	1	1	0	0	Luminal	4.3	1	PD	0	47.8	60	880	1	0	3
0	50	51	0	1	1	0	1	1	1	HER2	10.5667	1	PR	1	60	75.1	2720	1	0	0
0	55	539	0	0	0	0	0	1	1	HER2	22.8667	0	PR	1	38.4	48	3760	1	0	0
0	35	966	0	0	0	0	0	1	1	TN	11.9667	1	longSD	1	65.5	81.9	3360	1	0	0
0	49	1902	0	1	1	0	1	0	1	Luminal	1.63333	1	PD	0	80	100	640	0	1	3
0	61	2768	0	1	1	0	0	1	0	Luminal	0.933333	1	PD	0	80	100	320	0	1	4
1	61	N/E	0	0	0	1	0	0	1	HER2	12.6	1	longSD	1	40	50	2160	0	1	2
0	84	847	0	0	1	1	0	1	0	TN	6.06667	1	longSD	1	51.7	64.6	1344	0	0	1

## Sheet: Sheet2
EPN
0	なし
1	あり
0	1.86667	1
0	11.9333	1
0	5	1
0	151.3	0
0	5.7	1
0	12.1333	1
0	1.26667	1
0	3.66667	1
0	3.63333	1
0	0.7	1
0	12.3667	1
0	1.4	1
0	7.93333	1
0	23.8333	1
0	9.53333	1
0	5.36667	1
0	0.933333	1
0	3.26667	1
0	38.7333	1
0	5.83333	1
0	1.63333	1
0	7.76667	1
0	6.53333	1
0	17.5333	1
0	3.73333	1
0	4.26667	0
0	2.2	1
0	8.63333	1
0	10.0667	1
0	10.2667	1
0	4.43333	0
0	2.46667	0
0	2.73333	1
0	29.3667	1
0	1.03333	1
0	4.3	0
0	11.6667	1
0	2.8	0
0	0.2	1
0	3.26667	1
0	2.8	1
0	5.9	1
0	0.966667	1
0	1.4	1
0	2.1	1
0	1.63333	0
0	10.2667	1
0	14.0667	1
0	7.53333	1
0	5.83333	1
0	4.8	1
0	1.63333	1
0	5.13333	1
0	10.0333	1
0	6.96667	1
0	2.6	1
0	3.5	1
0	36.8333	0
0	3.7	1
0	1.4	0
0	17.9667	0
0	11.6667	1
0	2.8	1
0	21.9	0
0	4.3	1
0	1.63333	1
0	0.933333	1
1	7.4	0
1	22.6667	1
1	31.5	1
1	9.36667	1
1	7	1
1	40.6	1
1	5.56667	0
1	14.4333	0
1	7	1
1	2.8	0
1	11.9	0
1	10.7333	1
1	15.8667	1
1	2.2	0
1	5.63333	1
1	4.6	0
1	5.6	1
1	3.26667	0
1	15.8667	0
1	24.7333	1
1	11.2333	1
1	7.93333	1
1	11.6667	1
1	7.23333	1
1	51	1
1	3.03333	1
1	10.4333	1
1	49.8333	1
1	24.2333	0
1	12.6	1
1	5.83333	1
1	3.03333	1
1	50.5333	0
1	7	1
1	4.2	1
1	31.6667	1
1	2.8	1
1	5.86667	1
1	21.9333	0
1	17.9667	0
1	4.66667	1
1	8.4	0
1	9.46667	1
1	9.1	1
1	11.6667	0
1	13.7667	0
1	6.76667	0
1	2.1	0
1	14.4667	1
1	2.13333	1
1	24.6667	1
1	12.6	1
1	10.8667	1
1	15.4333	1
1	10.0333	0
1	13.0667	1
1	3.96667	0
1	16.8	0
1	9.1	0
1	4.23333	0
1	7.6	1
1	79.1	1
1	9.03333	1
1	2.8	0
1	3.53333	0
1	10.1	1
1	13.0667	1
1	5.83333	1
1	3.06667	1
1	15	1
1	9.56667	1
1	5.36667	1
1	5.6	1
1	15.9	1
1	40.8667	0
1	10.0333	1
1	2.56667	0
1	7.93333	1
1	8.1	1
1	3.66667	1
1	3.73333	1
1	4.66667	0
1	8.63333	1
1	9.56667	1
1	4.86667	1
1	10.2667	1
1	26.1	0
1	74.2667	0
1	3.96667	0
1	17.5	0
1	36.6667	0
1	11.4667	1
1	4.8	1
1	6.76667	0
1	5.6	1
1	3.5	0
1	10.5667	1
1	22.8667	0
1	11.9667	1
1	12.6	1
1	6.06667	1
全体の比較
	カイ 2 乗	自由度	有意確率
Log Rank (Mantel-Cox)	18.8206	1	1.43609e-05
生存時間の平均値および中央値
VAR00011	平均値a				中央値
	推定値	標準誤差	95% 信頼区間		推定値	標準誤差	95% 信頼区間
			下限	上限			下限	上限
0	13.3421	4.41436	4.68993	21.9942	5.7	0.568581	4.58558	6.81442
1	21.403	2.93832	15.6439	27.1621	11.2	0.875404	9.48421	12.9158
すべて	19.6813	3.53315	12.7563	26.6062	9.5	0.765873	7.99889	11.0011

## Sheet: Sheet9
EPN
Luminal										Luminal-HER2										HER2									TN
EPNなし	0									EPNなし	0									EPNなし	0								EPNなし	0
EPNあり	1									EPNあり	1									EPNあり	1								EPNあり	1
0	1.86667	1								0	5	1								0	11.9333	1							0	1.26667	1
0	5.7	1								0	151.3	0								0	12.3667	1							0	5.36667	1
0	12.1333	1								0	7.93333	1								0	9.53333	1							0	10.0667	1
0	3.66667	1								0	23.8333	1								0	3.26667	1							0	10.2667	1
0	3.63333	1								0	1.63333	1								0	7.76667	1							0	2.8	1
0	0.7	1								0	17.5333	1								0	1.03333	1							0	2.1	1
0	1.4	1								0	29.3667	1								0	11.6667	1							0	5.83333	1
0	0.933333	1								0	2.8	0								0	0.2	1							0	4.8	1
0	38.7333	1								0	14.0667	1								0	5.9	1							0	2.6	1
0	5.83333	1								1	10.7333	1								0	10.2667	1							0	3.5	1
0	6.53333	1								1	11.2333	1								0	6.96667	1							0	3.7	1
0	3.73333	1								1	51	1								0	36.8333	0							0	11.6667	1
0	4.26667	0								1	31.6667	1								0	1.4	0							0	2.8	1
0	2.2	1								1	10.8667	1								0	21.9	0							1	22.6667	1
0	8.63333	1								1	79.1	1								1	7.4	0							1	7	1
0	4.43333	0								1	15.9	1								1	40.6	1							1	4.2	1
0	2.46667	0								1	74.2667	0								1	5.56667	0							1	9.46667	1
0	2.73333	1								1	17.5	0								1	14.4333	0							1	2.13333	1
0	4.3	0								1	36.6667	0								1	15.8667	1							1	12.6	1
0	3.26667	1								1	6.76667	0								1	2.2	0							1	16.8	0
0	0.966667	1																		1	5.63333	1							1	3.06667	1
0	1.4	1																		1	7.93333	1							1	5.6	1
0	1.63333	0								全体の比較										1	49.8333	1							1	3.66667	1
0	7.53333	1									カイ 2 乗	自由度	有意確率							1	24.2333	0							1	11.9667	1
0	1.63333	1								Log Rank (Mantel-Cox)	1.21617	1	0.270114							1	5.86667	1							1	6.06667	1
0	5.13333	1																		1	17.9667	0
0	10.0333	1								生存時間の平均値および中央値										1	6.76667	0							全体の比較
0	17.9667	0								VAR00004	平均値a				中央値					1	24.6667	1								カイ 2 乗	自由度	有意確率
0	4.3	1									推定値	標準誤差	95% 信頼区間		推定値	標準誤差	95% 信頼区間			1	10.0333	0							Log Rank (Mantel-Cox)	4.08495	1	0.0432666
0	1.63333	1											下限	上限			下限	上限		1	3.96667	0
0	0.933333	1								0	31.7968	16.4801	0	64.0978	17.5	6.50977	4.74085	30.2592		1	9.1	0							生存時間の平均値および中央値
1	31.5	1								1	42.146	10.2589	22.0385	62.2535	31.7	20.5525	0	71.9828		1	4.23333	0							VAR00010	平均値a				中央値
1	9.36667	1								すべて	41.9207	12.1167	18.172	65.6693	23.8	7.87574	8.36355	39.2365		1	15	1								推定値	標準誤差	95% 信頼区間		推定値	標準誤差	95% 信頼区間
1	7	1																		1	40.8667	0										下限	上限			下限	上限
1	2.8	0																		1	2.56667	0							0	5.14615	0.950817	3.28255	7.00976	3.7	1.19829	1.35135	6.04865
1	11.9	0																		1	8.1	1							1	9.275	2.05754	5.24221	13.3078	6.1	1.21244	3.72363	8.47637
1	4.6	0																		1	4.86667	1							すべて	7.128	1.15687	4.86054	9.39546	5.4	1.16573	3.11516	7.68484
1	5.6	1																		1	5.6	1
1	3.26667	0																		1	10.5667	1
1	15.8667	0																		1	22.8667	0
1	24.7333	1																		1	12.6	1
1	11.6667	1
1	7.23333	1
1	3.03333	1																		全体の比較
1	10.4333	1																			カイ 2 乗	自由度	有意確率
1	12.6	1																		Log Rank (Mantel-Cox)	4.77854	1	0.0288165
1	5.83333	1
1	3.03333	1
1	50.5333	0																		生存時間の平均値および中央値
1	7	1																		VAR00007	平均値a				中央値
1	2.8	1																			推定値	標準誤差	95% 信頼区間		推定値	標準誤差	95% 信頼区間
1	21.9333	0																					下限	上限			下限	上限
1	4.66667	1																		0	12.039	3.12681	5.91042	18.1675	9.5	1.95412	5.66993	13.3301
1	8.4	0																		1	24.5101	4.62672	15.4417	33.5785	15.9	5.83711	4.45926	27.3407
1	9.1	1																		すべて	20.211	3.36818	13.6094	26.8127	11.9	1.28359	9.38417	14.4158
1	11.6667	0
1	13.7667	0
1	2.1	0
1	14.4667	1
1	15.4333	1
1	13.0667	1
1	7.6	1
1	9.03333	1
1	2.8	0
1	3.53333	0
1	10.1	1
1	13.0667	1
1	5.83333	1
1	9.56667	1
1	5.36667	1
1	10.0333	1
1	7.93333	1
1	3.73333	1
1	4.66667	0
1	8.63333	1
1	9.56667	1
1	10.2667	1
1	26.1	0
1	3.96667	0
1	11.4667	1
1	4.8	1
1	3.5	0
全体の比較
	カイ 2 乗	自由度	有意確率
Log Rank (Mantel-Cox)	13.7336	1	0.000210657
生存時間の平均値および中央値
VAR00001	平均値a				中央値
	推定値	標準誤差	95% 信頼区間		推定値	標準誤差	95% 信頼区間
			下限	上限			下限	上限
0	7.60174	2.17405	3.34059	11.8629	3.7	0.907934	1.92045	5.47955
1	14.3092	2.24918	9.9008	18.7176	10	0.559767	8.90286	11.0971
すべて	11.8105	1.63695	8.60207	15.0189	7.9	1.09961	5.74477	10.0552

## Sheet: Sheet3
Age
39以下	0
40以上	1
0	1.86667	1
0	11.9333	1
0	3.66667	1
0	5.6	1
0	7.23333	1
0	7.93333	1
0	1.63333	1
0	4.66667	1
0	10.0333	0
0	0.966667	1
0	2.8	0
0	1.4	1
0	2.1	1
0	15	1
0	3.73333	1
0	4.66667	0
0	3.5	1
0	3.96667	0
0	5.6	1
0	11.9667	1
1	7.4	0
1	22.6667	1
1	31.5	1
1	9.36667	1
1	7	1
1	40.6	1
1	5.56667	0
1	14.4333	0
1	7	1
1	2.8	0
1	11.9	0
1	5	1
1	151.3	0
1	10.7333	1
1	15.8667	1
1	5.7	1
1	12.1333	1
1	2.2	0
1	1.26667	1
1	5.63333	1
1	3.63333	1
1	4.6	0
1	0.7	1
1	12.3667	1
1	3.26667	0
1	15.8667	0
1	24.7333	1
1	11.2333	1
1	7.93333	1
1	11.6667	1
1	1.4	1
1	51	1
1	23.8333	1
1	9.53333	1
1	5.36667	1
1	0.933333	1
1	3.26667	1
1	38.7333	1
1	5.83333	1
1	3.03333	1
1	10.4333	1
1	49.8333	1
1	7.76667	1
1	24.2333	0
1	6.53333	1
1	17.5333	1
1	12.6	1
1	5.83333	1
1	3.73333	1
1	3.03333	1
1	50.5333	0
1	7	1
1	4.26667	0
1	4.2	1
1	31.6667	1
1	2.8	1
1	2.2	1
1	5.86667	1
1	21.9333	0
1	17.9667	0
1	8.63333	1
1	8.4	0
1	9.46667	1
1	9.1	1
1	10.0667	1
1	11.6667	0
1	13.7667	0
1	6.76667	0
1	2.1	0
1	14.4667	1
1	10.2667	1
1	4.43333	0
1	2.46667	0
1	2.13333	1
1	2.73333	1
1	24.6667	1
1	29.3667	1
1	12.6	1
1	10.8667	1
1	15.4333	1
1	1.03333	1
1	4.3	0
1	11.6667	1
1	13.0667	1
1	3.96667	0
1	16.8	0
1	9.1	0
1	2.8	0
1	0.2	1
1	4.23333	0
1	3.26667	1
1	2.8	1
1	5.9	1
1	7.6	1
1	79.1	1
1	9.03333	1
1	3.53333	0
1	10.1	1
1	13.0667	1
1	1.63333	0
1	10.2667	1
1	5.83333	1
1	3.06667	1
1	14.0667	1
1	9.56667	1
1	5.36667	1
1	5.6	1
1	15.9	1
1	7.53333	1
1	5.83333	1
1	40.8667	0
1	10.0333	1
1	2.56667	0
1	7.93333	1
1	4.8	1
1	8.1	1
1	3.66667	1
1	1.63333	1
1	5.13333	1
1	10.0333	1
1	8.63333	1
1	6.96667	1
1	2.6	1
1	9.56667	1
1	4.86667	1
1	10.2667	1
1	26.1	0
1	74.2667	0
1	36.8333	0
1	3.7	1
1	17.5	0
1	1.4	0
1	17.9667	0
1	11.6667	1
1	2.8	1
1	36.6667	0
1	11.4667	1
1	4.8	1
1	6.76667	0
1	21.9	0
1	3.5	0
1	4.3	1
1	10.5667	1
1	22.8667	0
1	1.63333	1
1	0.933333	1
1	12.6	1
1	6.06667	1
全体の比較
	カイ 2 乗	自由度	有意確率
Log Rank (Mantel-Cox)	9.78238	1	0.00176192
生存時間の平均値および中央値
VAR00023	平均値a				中央値
	推定値	標準誤差	95% 信頼区間		推定値	標準誤差	95% 信頼区間
			下限	上限			下限	上限
0	6.44292	1.0896	4.30731	8.57854	5.6	1.17675	3.29356	7.90644
1	21.2451	3.91448	13.5727	28.9174	10	0.528298	8.96454	11.0355
すべて	19.6813	3.53315	12.7563	26.6062	9.5	0.765873	7.99889	11.0011

## Sheet: Sheet4
DI
70未満	0
70以上	1
0

## Sheet: Sheet5
Total Dose
3000未満	0
3000以上	1
0

## Sheet: Sheet6
Subtpe
Luminal	0
Luminal-HER2	1
HER2	2
TN	3
0	31.5	1
0	9.36667	1
0	1.86667	1
0	7	1
0	2.8	0
0	11.9	0
0	5.7	1
0	12.1333	1
0	3.66667	1
0	3.63333	1
0	4.6	0
0	5.6	1
0	0.7	1
0	3.26667	0
0	15.8667	0
0	24.7333	1
0	11.6667	1
0	1.4	1
0	7.23333	1
0	0.933333	1
0	38.7333	1
0	5.83333	1
0	3.03333	1
0	10.4333	1
0	6.53333	1
0	12.6	1
0	5.83333	1
0	3.73333	1
0	3.03333	1
0	50.5333	0
0	7	1
0	4.26667	0
0	2.8	1
0	2.2	1
0	21.9333	0
0	4.66667	1
0	8.63333	1
0	8.4	0
0	9.1	1
0	11.6667	0
0	13.7667	0
0	2.1	0
0	14.4667	1
0	4.43333	0
0	2.46667	0
0	2.73333	1
0	15.4333	1
0	4.3	0
0	13.0667	1
0	3.26667	1
0	0.966667	1
0	7.6	1
0	9.03333	1
0	2.8	0
0	3.53333	0
0	1.4	1
0	10.1	1
0	13.0667	1
0	1.63333	0
0	5.83333	1
0	9.56667	1
0	5.36667	1
0	7.53333	1
0	10.0333	1
0	7.93333	1
0	3.73333	1
0	4.66667	0
0	1.63333	1
0	5.13333	1
0	10.0333	1
0	8.63333	1
0	9.56667	1
0	10.2667	1
0	26.1	0
0	3.96667	0
0	17.9667	0
0	11.4667	1
0	4.8	1
0	3.5	0
0	4.3	1
0	1.63333	1
0	0.933333	1
1	5	1
1	151.3	0
1	10.7333	1
1	11.2333	1
1	7.93333	1
1	51	1
1	23.8333	1
1	1.63333	1
1	17.5333	1
1	31.6667	1
1	29.3667	1
1	10.8667	1
1	2.8	0
1	79.1	1
1	14.0667	1
1	15.9	1
1	74.2667	0
1	17.5	0
1	36.6667	0
1	6.76667	0
2	7.4	0
2	40.6	1
2	5.56667	0
2	14.4333	0
2	11.9333	1
2	15.8667	1
2	2.2	0
2	5.63333	1
2	12.3667	1
2	7.93333	1
2	9.53333	1
2	3.26667	1
2	49.8333	1
2	7.76667	1
2	24.2333	0
2	5.86667	1
2	17.9667	0
2	6.76667	0
2	24.6667	1
2	1.03333	1
2	11.6667	1
2	10.0333	0
2	3.96667	0
2	9.1	0
2	0.2	1
2	4.23333	0
2	5.9	1
2	10.2667	1
2	15	1
2	40.8667	0
2	2.56667	0
2	8.1	1
2	6.96667	1
2	4.86667	1
2	36.8333	0
2	1.4	0
2	21.9	0
2	5.6	1
2	10.5667	1
2	22.8667	0
2	12.6	1
3	22.6667	1
3	7	1
3	1.26667	1
3	5.36667	1
3	4.2	1
3	9.46667	1
3	10.0667	1
3	10.2667	1
3	2.13333	1
3	12.6	1
3	16.8	0
3	2.8	1
3	2.1	1
3	3.06667	1
3	5.6	1
3	5.83333	1
3	4.8	1
3	3.66667	1
3	2.6	1
3	3.5	1
3	3.7	1
3	11.6667	1
3	2.8	1
3	11.9667	1
3	6.06667	1
全体の比較
	カイ 2 乗	自由度	有意確率
Log Rank (Mantel-Cox)	27.0402	3	5.7742e-06
生存時間の平均値および中央値
VAR00020	平均値a				中央値
	推定値	標準誤差	95% 信頼区間		推定値	標準誤差	95% 信頼区間
			下限	上限			下限	上限
0	11.8105	1.63695	8.60207	15.0189	7.9	1.09961	5.74477	10.0552
1	41.9207	12.1167	18.172	65.6693	23.8	7.87574	8.36355	39.2365
2	20.211	3.36818	13.6094	26.8127	11.9	1.28359	9.38417	14.4158
3	7.128	1.15687	4.86054	9.39546	5.4	1.16573	3.11516	7.68484
すべて	19.6813	3.53315	12.7563	26.6062	9.5	0.765873	7.99889	11.0011

## Sheet: Sheet7
Site of meta
visceral	1
non-visceral	0
0	7.4	0
0	22.6667	1
0	7	1
0	14.4333	0
0	2.8	0
0	5	1
0	12.1333	1
0	4.6	0
0	1.4	1
0	0.933333	1
0	5.83333	1
0	3.03333	1
0	7	1
0	4.26667	0
0	2.8	1
0	2.2	1
0	21.9333	0
0	4.66667	1
0	8.4	0
0	9.46667	1
0	6.76667	0
0	2.1	0
0	4.43333	0
0	2.73333	1
0	1.03333	1
0	4.3	0
0	10.0333	0
0	13.0667	1
0	16.8	0
0	2.8	0
0	3.26667	1
0	0.966667	1
0	7.6	1
0	79.1	1
0	2.8	0
0	10.1	1
0	2.56667	0
0	5.13333	1
0	26.1	0
0	17.5	0
0	17.9667	0
0	11.4667	1
0	6.76667	0
1	31.5	1
1	9.36667	1
1	40.6	1
1	1.86667	1
1	5.56667	0
1	7	1
1	11.9	0
1	11.9333	1
1	151.3	0
1	10.7333	1
1	15.8667	1
1	5.7	1
1	2.2	0
1	1.26667	1
1	5.63333	1
1	3.66667	1
1	3.63333	1
1	5.6	1
1	0.7	1
1	12.3667	1
1	3.26667	0
1	15.8667	0
1	24.7333	1
1	11.2333	1
1	7.93333	1
1	11.6667	1
1	7.23333	1
1	7.93333	1
1	51	1
1	23.8333	1
1	9.53333	1
1	5.36667	1
1	3.26667	1
1	38.7333	1
1	3.03333	1
1	10.4333	1
1	49.8333	1
1	1.63333	1
1	7.76667	1
1	24.2333	0
1	6.53333	1
1	17.5333	1
1	12.6	1
1	5.83333	1
1	3.73333	1
1	50.5333	0
1	4.2	1
1	31.6667	1
1	5.86667	1
1	17.9667	0
1	8.63333	1
1	9.1	1
1	10.0667	1
1	11.6667	0
1	13.7667	0
1	14.4667	1
1	10.2667	1
1	2.46667	0
1	2.13333	1
1	24.6667	1
1	29.3667	1
1	12.6	1
1	10.8667	1
1	15.4333	1
1	11.6667	1
1	3.96667	0
1	9.1	0
1	0.2	1
1	4.23333	0
1	2.8	1
1	5.9	1
1	9.03333	1
1	3.53333	0
1	1.4	1
1	2.1	1
1	13.0667	1
1	1.63333	0
1	10.2667	1
1	5.83333	1
1	3.06667	1
1	14.0667	1
1	15	1
1	9.56667	1
1	5.36667	1
1	5.6	1
1	15.9	1
1	7.53333	1
1	5.83333	1
1	40.8667	0
1	10.0333	1
1	7.93333	1
1	4.8	1
1	8.1	1
1	3.66667	1
1	3.73333	1
1	4.66667	0
1	1.63333	1
1	10.0333	1
1	8.63333	1
1	6.96667	1
1	2.6	1
1	9.56667	1
1	4.86667	1
1	10.2667	1
1	3.5	1
1	74.2667	0
1	3.96667	0
1	36.8333	0
1	3.7	1
1	1.4	0
1	11.6667	1
1	2.8	1
1	36.6667	0
1	4.8	1
1	21.9	0
1	5.6	1
1	3.5	0
1	4.3	1
1	10.5667	1
1	22.8667	0
1	11.9667	1
1	1.63333	1
1	0.933333	1
1	12.6	1
1	6.06667	1
全体の比較
	カイ 2 乗	自由度	有意確率
Log Rank (Mantel-Cox)	0.357316	1	0.55
生存時間の平均値および中央値
VAR00017	平均値a				中央値
	推定値	標準誤差	95% 信頼区間		推定値	標準誤差	95% 信頼区間
			下限	上限			下限	上限
0	24.747	7.28877	10.461	39.033	10.1	2.54972	5.10255	15.0975
1	19.8408	3.94471	12.1091	27.5724	9.5	0.807513	7.91728	11.0827
すべて	19.6813	3.53315	12.7563	26.6062	9.5	0.765873	7.99889	11.0011

## Sheet: Sheet8
No. of chemo
1以下	0
2以上	1
0	7.4	0
0	22.6667	1
0	31.5	1
0	7	1
0	40.6	1
0	5.56667	0
0	14.4333	0
0	2.8	0
0	15.8667	1
0	5.7	1
0	2.2	0
0	1.26667	1
0	5.63333	1
0	4.6	0
0	0.7	1
0	12.3667	1
0	15.8667	0
0	24.7333	1
0	11.2333	1
0	23.8333	1
0	5.36667	1
0	3.26667	1
0	38.7333	1
0	49.8333	1
0	7.76667	1
0	24.2333	0
0	17.5333	1
0	12.6	1
0	5.83333	1
0	7	1
0	5.86667	1
0	17.9667	0
0	8.63333	1
0	8.4	0
0	10.0667	1
0	11.6667	0
0	2.1	0
0	14.4667	1
0	10.2667	1
0	4.43333	0
0	2.46667	0
0	2.13333	1
0	24.6667	1
0	10.8667	1
0	15.4333	1
0	1.03333	1
0	4.3	0
0	2.8	0
0	4.23333	0
0	2.8	1
0	5.9	1
0	7.6	1
0	2.8	0
0	1.4	1
0	2.1	1
0	10.2667	1
0	3.06667	1
0	14.0667	1
0	9.56667	1
0	5.36667	1
0	5.6	1
0	15.9	1
0	7.53333	1
0	5.83333	1
0	40.8667	0
0	2.56667	0
0	7.93333	1
0	4.8	1
0	8.1	1
0	3.66667	1
0	4.66667	0
0	10.0333	1
0	8.63333	1
0	6.96667	1
0	2.6	1
0	4.86667	1
0	10.2667	1
0	26.1	0
0	74.2667	0
0	3.96667	0
0	36.8333	0
0	3.7	1
0	1.4	0
0	17.9667	0
0	11.6667	1
0	2.8	1
0	36.6667	0
0	11.4667	1
0	6.76667	0
0	21.9	0
0	5.6	1
0	3.5	0
0	10.5667	1
0	22.8667	0
0	11.9667	1
0	6.06667	1
1	9.36667	1
1	1.86667	1
1	7	1
1	11.9	0
1	11.9333	1
1	5	1
1	151.3	0
1	10.7333	1
1	12.1333	1
1	3.66667	1
1	3.63333	1
1	5.6	1
1	3.26667	0
1	7.93333	1
1	11.6667	1
1	1.4	1
1	7.23333	1
1	7.93333	1
1	51	1
1	9.53333	1
1	0.933333	1
1	5.83333	1
1	3.03333	1
1	10.4333	1
1	1.63333	1
1	6.53333	1
1	3.73333	1
1	3.03333	1
1	50.5333	0
1	4.26667	0
1	4.2	1
1	31.6667	1
1	2.8	1
1	2.2	1
1	21.9333	0
1	4.66667	1
1	9.46667	1
1	9.1	1
1	13.7667	0
1	6.76667	0
1	2.73333	1
1	29.3667	1
1	12.6	1
1	11.6667	1
1	10.0333	0
1	13.0667	1
1	3.96667	0
1	16.8	0
1	9.1	0
1	0.2	1
1	3.26667	1
1	0.966667	1
1	79.1	1
1	9.03333	1
1	3.53333	0
1	10.1	1
1	13.0667	1
1	1.63333	0
1	5.83333	1
1	15	1
1	10.0333	1
1	3.73333	1
1	1.63333	1
1	5.13333	1
1	9.56667	1
1	3.5	1
1	17.5	0
1	4.8	1
1	4.3	1
1	1.63333	1
1	0.933333	1
1	12.6	1
全体の比較
	カイ 2 乗	自由度	有意確率
Log Rank (Mantel-Cox)	2.4194	1	0.119841
生存時間の平均値および中央値
VAR00014	平均値a				中央値
	推定値	標準誤差	95% 信頼区間		推定値	標準誤差	95% 信頼区間
			下限	上限			下限	上限
0	17.6565	2.44146	12.8713	22.4418	10.3	1.20138	7.9453	12.6547
1	18.5116	4.89638	8.91466	28.1085	9	1.28363	6.48408	11.5159
すべて	19.6813	3.53315	12.7563	26.6062	9.5	0.765873	7.99889	11.0011

## Sheet: Sheet10
X2検定
Age						Status						LN						肝						肺						骨						脳						局所						乳房
1	1					1	1					1	1					1	1					1	1					1	1					1	1					1	1					1	1
1	1					1	1					1	1					1	1					1	1					1	1					1	1					1	1					1	1
1	1					1	1					1	1					1	1					1	1					1	1					1	1					1	1					1	1
1	1					1	1					1	1					1	1					1	1					1	1					1	1					1	1					1	1
1	1					1	1					1	1					1	1					1	1					1	1					1	1					1	1					1	1
1	1					1	1					1	1					1	1					1	1					1	1					1	1					1	1					1	1
1	1					1	1					1	1					1	1					1	1					1	1					1	1					1	1					1	1
1	1					1	1					1	1					1	1					1	1					1	1					1	1					1	1					1	1
1	1					1	1					1	1					1	1					1	1					1	1					1	1					1	1					1	1
1	2					1	1					1	1					1	1					1	1					1	1					1	1					1	1					1	1
1	2					1	1					1	1					1	1					1	1					1	1					1	1					1	1					1	1
1	2					1	1					1	1					1	1					1	1					1	1					1	1					1	1					1	1
1	2					1	1					1	1					1	1					1	1					1	1					1	1					1	1					1	1
1	2					1	1					1	1					1	1					1	1					1	1					1	1					1	1					1	2
1	2					1	1					1	1					1	1					1	1					1	1					1	1					1	1					1	2
1	2					1	1					1	1					1	1					1	1					1	1					1	1					1	2					1	2
1	2					1	1					1	1					1	1					1	1					1	1					1	1					1	2					1	2
1	2					1	1					1	1					1	1					1	1					1	1					1	1					1	2					1	2
1	2					1	1					1	1					1	1					1	1					1	1					1	1					1	2					1	2
1	2					1	1					1	1					1	1					1	1					1	1					1	2					1	2					1	2
1	2					1	1					1	1					1	1					1	1					1	1					1	2					1	2					1	2
1	2					1	1					1	1					1	1					1	1					1	1					1	2					1	2					1	2
1	2					1	1					1	1					1	1					1	1					1	1					1	2					1	2					1	2
1	2					1	1					1	1					1	1					1	1					1	1					1	2					1	2					1	2
1	2					1	1					1	1					1	1					1	1					1	1					1	2					1	2					1	2
1	2					1	2					1	1					1	1					1	1					1	1					1	2					1	2					1	2
1	2					1	2					1	1					1	1					1	1					1	1					1	2					1	2					1	2
1	2					1	2					1	1					1	1					1	1					1	1					1	2					1	2					1	2
1	2					1	2					1	1					1	1					1	1					1	1					1	2					1	2					1	2
1	2					1	2					1	1					1	1					1	1					1	1					1	2					1	2					1	2
1	2					1	2					1	1					1	1					1	1					1	1					1	2					1	2					1	2
1	2					1	2					1	1					1	1					1	1					1	1					1	2					1	2					1	2
1	2					1	2					1	1					1	1					1	2					1	1					1	2					1	2					1	2
1	2					1	2					1	1					1	1					1	2					1	1					1	2					1	2					1	2
1	2					1	2					1	1					1	1					1	2					1	1					1	2					1	2					1	2
1	2					1	2					1	1					1	2					1	2					1	1					1	2					1	2					1	2
1	2					1	2					1	1					1	2					1	2					1	1					1	2					1	2					1	2
1	2					1	2					1	1					1	2					1	2					1	1					1	2					1	2					1	2
1	2					1	2					1	1					1	2					1	2					1	1					1	2					1	2					1	2
1	2					1	2					1	1					1	2					1	2					1	1					1	2					1	2					1	2
1	2					1	2					1	2					1	2					1	2					1	1					1	2					1	2					1	2
1	2					1	2					1	2					1	2					1	2					1	1					1	2					1	2					1	2
1	2					1	2					1	2					1	2					1	2					1	1					1	2					1	2					1	2
1	2					1	2					1	2					1	2					1	2					1	1					1	2					1	2					1	2
1	2					1	2					1	2					1	2					1	2					1	1					1	2					1	2					1	2
1	2					1	2					1	2					1	2					1	2					1	1					1	2					1	2					1	2
1	2					1	2					1	2					1	2					1	2					1	2					1	2					1	2					1	2
1	2					1	2					1	2					1	2					1	2					1	2					1	2					1	2					1	2
1	2					1	2					1	2					1	2					1	2					1	2					1	2					1	2					1	2
1	2					1	2					1	2					1	2					1	2					1	2					1	2					1	2					1	2
1	2					1	2					1	2					1	2					1	2					1	2					1	2					1	2					1	2
1	2					1	2					1	2					1	2					1	2					1	2					1	2					1	2					1	2
1	2					1	2					1	2					1	2					1	2					1	2					1	2					1	2					1	2
1	2					1	2					1	2					1	2					1	2					1	2					1	2					1	2					1	2
1	2					1	2					1	2					1	2					1	2					1	2					1	2					1	2					1	2
1	2					1	2					1	2					1	2					1	2					1	2					1	2					1	2					1	2
1	2					1	2					1	2					1	2					1	2					1	2					1	2					1	2					1	2
1	2					1	2					1	2					1	2					1	2					1	2					1	2					1	2					1	2
1	2					1	2					1	2					1	2					1	2					1	2					1	2					1	2					1	2
1	2					1	2					1	2					1	2					1	2					1	2					1	2					1	2					1	2
1	2					1	2					1	2					1	2					1	2					1	2					1	2					1	2					1	2
1	2					1	2					1	2					1	2					1	2					1	2					1	2					1	2					1	2
1	2					1	2					1	2					1	2					1	2					1	2					1	2					1	2					1	2
1	2					1	2					1	2					1	2					1	2					1	2					1	2					1	2					1	2
1	2					1	2					1	2					1	2					1	2					1	2					1	2					1	2					1	2
1	2					1	2					1	2					1	2					1	2					1	2					1	2					1	2					1	2
1	2					1	2					1	2					1	2					1	2					1	2					1	2					1	2					1	2
2	1					2	1					2	1					2	1					2	1					2	1					2	1					2	1					2	1
2	1					2	1					2	1					2	1					2	1					2	1					2	1					2	1					2	1
2	1					2	1					2	1					2	1					2	1					2	1					2	1					2	1					2	1
2	1					2	1					2	1					2	1					2	1					2	1					2	1					2	1					2	1
2	1					2	1					2	1					2	1					2	1					2	1					2	1					2	1					2	1
2	1					2	1					2	1					2	1					2	1					2	1					2	1					2	1					2	1
2	1					2	1					2	1					2	1					2	1					2	1					2	1					2	1					2	1
2	1					2	1					2	1					2	1					2	1					2	1					2	1					2	1					2	1
2	1					2	1					2	1					2	1					2	1					2	1					2	1					2	1					2	1
2	1					2	1					2	1					2	1					2	1					2	1					2	1					2	1					2	1
2	1					2	1					2	1					2	1					2	1					2	1					2	1					2	1					2	1
2	2					2	1					2	1					2	1					2	1					2	1					2	1					2	1					2	1
2	2					2	1					2	1					2	1					2	1					2	1					2	1					2	1					2	2
2	2					2	1					2	1					2	1					2	1					2	1					2	1					2	1					2	2
2	2					2	1					2	1					2	1					2	1					2	1					2	1					2	1					2	2
2	2					2	1					2	1					2	1					2	1					2	1					2	1					2	1					2	2
2	2					2	1					2	1					2	1					2	1					2	1					2	1					2	1					2	2
2	2					2	1					2	1					2	1					2	1					2	1					2	1					2	1					2	2
2	2					2	1					2	1					2	1					2	1					2	1					2	1					2	1					2	2
2	2					2	1					2	1					2	1					2	1					2	1					2	1					2	1					2	2
2	2					2	1					2	1					2	1					2	1					2	1					2	2					2	1					2	2
2	2					2	1					2	1					2	1					2	1					2	1					2	2					2	2					2	2
2	2					2	1					2	1					2	1					2	1					2	1					2	2					2	2					2	2
2	2					2	1					2	1					2	1					2	1					2	1					2	2					2	2					2	2
2	2					2	2					2	1					2	1					2	1					2	1					2	2					2	2					2	2
2	2					2	2					2	1					2	1					2	1					2	1					2	2					2	2					2	2
2	2					2	2					2	1					2	1					2	1					2	1					2	2					2	2					2	2
2	2					2	2					2	1					2	1					2	1					2	1					2	2					2	2					2	2
2	2					2	2					2	1					2	1					2	1					2	1					2	2					2	2					2	2
2	2					2	2					2	1					2	1					2	1					2	1					2	2					2	2					2	2
2	2					2	2					2	1					2	1					2	1					2	1					2	2					2	2					2	2
2	2					2	2					2	1					2	1					2	1					2	1					2	2					2	2					2	2
2	2					2	2					2	1					2	1					2	1					2	1					2	2					2	2					2	2
2	2					2	2					2	1					2	1					2	1					2	1					2	2					2	2					2	2
2	2					2	2					2	1					2	1					2	1					2	1					2	2					2	2					2	2
2	2					2	2					2	1					2	1					2	1					2	1					2	2					2	2					2	2
2	2					2	2					2	1					2	1					2	1					2	1					2	2					2	2					2	2
2	2					2	2					2	1					2	1					2	1					2	1					2	2					2	2					2	2
2	2					2	2					2	1					2	1					2	1					2	1					2	2					2	2					2	2
2	2					2	2					2	1					2	1					2	1					2	1					2	2					2	2					2	2
2	2					2	2					2	1					2	1					2	1					2	1					2	2					2	2					2	2
2	2					2	2					2	1					2	1					2	1					2	1					2	2					2	2					2	2
2	2					2	2					2	1					2	1					2	1					2	1					2	2					2	2					2	2
2	2					2	2					2	1					2	2					2	1					2	1					2	2					2	2					2	2
2	2					2	2					2	1					2	2					2	1					2	1					2	2					2	2					2	2
2	2					2	2					2	1					2	2					2	1					2	1					2	2					2	2					2	2
2	2					2	2					2	1					2	2					2	1					2	1					2	2					2	2					2	2
2	2					2	2					2	1					2	2					2	1					2	1					2	2					2	2					2	2
2	2					2	2					2	1					2	2					2	1					2	1					2	2					2	2					2	2
2	2					2	2					2	1					2	2					2	1					2	1					2	2					2	2					2	2
2	2					2	2					2	1					2	2					2	1					2	1					2	2					2	2					2	2
2	2					2	2					2	1					2	2					2	1					2	1					2	2					2	2					2	2
2	2					2	2					2	1					2	2					2	1					2	1					2	2					2	2					2	2
2	2					2	2					2	1					2	2					2	2					2	1					2	2					2	2					2	2
2	2					2	2					2	1					2	2					2	2					2	1					2	2					2	2					2	2
2	2					2	2					2	1					2	2					2	2					2	1					2	2					2	2					2	2
2	2					2	2					2	1					2	2					2	2					2	1					2	2					2	2					2	2
2	2					2	2					2	1					2	2					2	2					2	1					2	2					2	2					2	2
2	2					2	2					2	1					2	2					2	2					2	1					2	2					2	2					2	2
2	2					2	2					2	1					2	2					2	2					2	2					2	2					2	2					2	2
2	2					2	2					2	1					2	2					2	2					2	2					2	2					2	2					2	2
2	2					2	2					2	1					2	2					2	2					2	2					2	2					2	2					2	2
2	2					2	2					2	2					2	2					2	2					2	2					2	2					2	2					2	2
2	2					2	2					2	2					2	2					2	2					2	2					2	2					2	2					2	2
2	2					2	2					2	2					2	2					2	2					2	2					2	2					2	2					2	2
2	2					2	2					2	2					2	2					2	2					2	2					2	2					2	2					2	2
2	2					2	2					2	2					2	2					2	2					2	2					2	2					2	2					2	2
2	2					2	2					2	2					2	2					2	2					2	2					2	2					2	2					2	2
2	2					2	2					2	2					2	2					2	2					2	2					2	2					2	2					2	2
2	2					2	2					2	2					2	2					2	2					2	2					2	2					2	2					2	2
2	2					2	2					2	2					2	2					2	2					2	2					2	2					2	2					2	2
2	2					2	2					2	2					2	2					2	2					2	2					2	2					2	2					2	2
2	2					2	2					2	2					2	2					2	2					2	2					2	2					2	2					2	2
2	2					2	2					2	2					2	2					2	2					2	2					2	2					2	2					2	2
2	2					2	2					2	2					2	2					2	2					2	2					2	2					2	2					2	2
2	2					2	2					2	2					2	2					2	2					2	2					2	2					2	2					2	2
2	2					2	2					2	2					2	2					2	2					2	2					2	2					2	2					2	2
2	2					2	2					2	2					2	2					2	2					2	2					2	2					2	2					2	2
2	2					2	2					2	2					2	2					2	2					2	2					2	2					2	2					2	2
2	2					2	2					2	2					2	2					2	2					2	2					2	2					2	2					2	2
2	2					2	2					2	2					2	2					2	2					2	2					2	2					2	2					2	2
2	2					2	2					2	2					2	2					2	2					2	2					2	2					2	2					2	2
2	2					2	2					2	2					2	2					2	2					2	2					2	2					2	2					2	2
2	2					2	2					2	2					2	2					2	2					2	2					2	2					2	2					2	2
2	2					2	2					2	2					2	2					2	2					2	2					2	2					2	2					2	2
2	2					2	2					2	2					2	2					2	2					2	2					2	2					2	2					2	2
2	2					2	2					2	2					2	2					2	2					2	2					2	2					2	2					2	2
2	2					2	2					2	2					2	2					2	2					2	2					2	2					2	2					2	2
2	2					2	2					2	2					2	2					2	2					2	2					2	2					2	2					2	2
2	2					2	2					2	2					2	2					2	2					2	2					2	2					2	2					2	2
2	2					2	2					2	2					2	2					2	2					2	2					2	2					2	2					2	2
2	2					2	2					2	2					2	2					2	2					2	2					2	2					2	2					2	2
2	2					2	2					2	2					2	2					2	2					2	2					2	2					2	2					2	2
2	2					2	2					2	2					2	2					2	2					2	2					2	2					2	2					2	2
2	2					2	2					2	2					2	2					2	2					2	2					2	2					2	2					2	2
2	2					2	2					2	2					2	2					2	2					2	2					2	2					2	2					2	2
2	2					2	2					2	2					2	2					2	2					2	2					2	2					2	2					2	2
2	2					2	2					2	2					2	2					2	2					2	2					2	2					2	2					2	2
2	2					2	2					2	2					2	2					2	2					2	2					2	2					2	2					2	2
2	2					2	2					2	2					2	2					2	2					2	2					2	2					2	2					2	2
2	2					2	2					2	2					2	2					2	2					2	2					2	2					2	2					2	2
カイ 2 乗検定										カイ 2 乗検定												カイ 2 乗検定												カイ 2 乗検定												カイ 2 乗検定
	値	自由度	漸近有意確率 (両側)	正確有意確率 (両側)	正確有意確率 (片側)						値	自由度	漸近有意確率 (両側)	正確有意確率 (両側)	正確有意確率 (片側)								値	自由度	漸近有意確率 (両側)	正確有意確率 (両側)	正確有意確率 (片側)								値	自由度	漸近有意確率 (両側)	正確有意確率 (両側)	正確有意確率 (片側)								値	自由度	漸近有意確率 (両側)
Pearson のカイ 2 乗	.248a	1	0.618395							Pearson のカイ 2 乗	.048a	1	0.826711									Pearson のカイ 2 乗	.358a	1	0.549567									Pearson のカイ 2 乗	1.654a	1	0.198374									Pearson のカイ 2 乗	1.799a	1	0.179813
連続修正b	0.0649511	1	0.798835							連続修正b	0.00331903	1	0.954058									連続修正b	0.194335	1	0.659333									連続修正b	1.20912	1	0.271507									連続修正b	1.25434	1	0.262725
尤度比	0.245486	1	0.620272							尤度比	0.0478811	1	0.826792									尤度比	0.358189	1	0.549514									尤度比	1.63337	1	0.201238									尤度比	1.76538	1	0.183955
Fisher の直接法				0.633842	0.395134					Fisher の直接法				0.872524	0.47611							Fisher の直接法				0.636737	0.329708							Fisher の直接法				0.26269	0.135977							Fisher の直接法
線型と線型による連関	0.246652	1	0.619442							線型と線型による連関	0.0476416	1	0.827219									線型と線型による連関	0.355963	1	0.550757									線型と線型による連関	1.64446	1	0.199715									線型と線型による連関	1.78846	1	0.181114
有効なケースの数	168									有効なケースの数	168											有効なケースの数	168											有効なケースの数	168											有効なケースの数	168
				カイ 2 乗検定											カイ 2 乗検定													カイ 2 乗検定												カイ 2 乗検定
					値	自由度	漸近有意確率 (両側)	正確有意確率 (両側)	正確有意確率 (片側)							値	自由度	漸近有意確率 (両側)	正確有意確率 (両側)	正確有意確率 (片側)									値	自由度	漸近有意確率 (両側)	正確有意確率 (両側)	正確有意確率 (片側)								値	自由度	漸近有意確率 (両側)	正確有意確率 (両側)	正確有意確率 (片側)
				Pearson のカイ 2 乗	3.580a	1	0.0584717								Pearson のカイ 2 乗	1.513a	1	0.218739										Pearson のカイ 2 乗	1.802a	1	0.179423									Pearson のカイ 2 乗	.061a	1	0.80502
				連続修正b	2.95434	1	0.0856474								連続修正b	1.14902	1	0.283755										連続修正b	1.39193	1	0.238079									連続修正b	0.00300926	1	0.956253
				尤度比	3.53962	1	0.0599192								尤度比	1.51249	1	0.21876										尤度比	1.82071	1	0.177229									尤度比	0.0607272	1	0.80535
				Fisher の直接法				0.0824365	0.0433899						Fisher の直接法				0.269026	0.141887								Fisher の直接法				0.196264	0.118765							Fisher の直接法				0.848935	0.475179
				線型と線型による連関	3.5589	1	0.0592269								線型と線型による連関	1.50362	1	0.220115										線型と線型による連関	1.79167	1	0.180723									線型と線型による連関	0.0605747	1	0.80559
				有効なケースの数	168										有効なケースの数	168												有効なケースの数	168											有効なケースの数	168
[truncated: 10 more columns]

[truncated: 1 more sheets: Sheet11]
